# Supplementary material for: Genome-wide identification and analysis of the UBA2 gene family in wheat (Triticum aestivum L.)
Source: BMC Genomics. 2025 Feb 22;26:180. doi: 10.1186/s12864-025-11352-z (PMC11847341; doi:10.1186/s12864-025-11352-z)
Supplement: Supplementary file 2 — Supplementary Material 2 [file 12864_2025_11352_MOESM2_ESM.xlsx]

## Sheet: Sheet1
Table S1. List of UBA2s CDS and protein sequences from A. thaliana, T. aestivum, O. sativa and Z. mays.
>At3g56860 cds:protein_coding
ATGACAAAGAAGAGAAAGCTCGAAGGAGAAGAATCTAACGAAGCTGAAGAACCGTCGCAG
AAGCTGAAGCAGACGCCGGAGGAGGAGCAGCAGCTTGTAATTAAAAATCAGGATAATCAA
GGAGACGTTGAAGAAGTTGAATACGAGGAAGTAGAGGAAGAGCAAGAAGAAGAAGTAGAA
GATGATGACGATGAAGATGATGGTGATGAGAATGAGGATCAGACGGATGGGAATCGTATA
GAGGCGGCGGCGACGTCTGGATCTGGCAATCAAGAAGATGATGACGATGAACCAATTCAG
GATCTGTTGGAACCATTTTCAAAGGAGCAAGTTTTGAGTCTTCTTAAGGAAGCAGCGGAG
AAGCATGTTGATGTAGCCAATCGAATTAGGGAAGTAGCTGATGAGGACCCTGTTCATCGG
AAGATCTTTGTGCACGGTCTTGGTTGGGATACGAAAACAGAGACGCTTATTGAAGCTTTT
AAGCAGTACGGAGAGATCGAAGATTGCAAGGCTGTGTTTGATAAGATCTCAGGGAAATCT
AAAGGTTATGGCTTTATTCTGTACAAGTCTCGTTCAGGTGCTCGCAACGCACTCAAGCAG
CCTCAGAAGAAGATTGGTAGTCGTATGACGGCATGCCAATTGGCTTCTAAAGGACCTGTC
TTTGGTGGAGCTCCTATCGCTGCTGCAGCTGTTTCAGCGCCTGCTCAGCATTCGAACTCG
GAGCATACTCAGAAAAAGATTTATGTTAGTAATGTCGGAGCAGAGCTTGATCCACAGAAG
TTGCTGATGTTTTTCTCAAAGTTTGGAGAAATTGAAGAAGGTCCTTTGGGTCTTGATAAG
TATACTGGGAGACCTAAAGGTTTCTGTCTCTTTGTTTATAAGTCGTCTGAAAGCGCCAAG
AGGGCTTTGGAGGAGCCACACAAGACTTTTGAAGGCCATATCTTGCATTGCCAGAAAGCT
ATCGATGGTCCCAAACCGGGCAAGCAGCAGCAGCATCACCATAACCCACACGCCTATAAC
AATCCTCGTTACCAAAGGAATGATAACAATGGTTATGGTCCGCCTGGAGGTCATGGACAT
CTCATGGCTGGTAACCCAGCTGGGATGGGTGGTCCAACGGCACAGGTGATAAACCCGGCC
ATTGGACAGGCCTTGACAGCTTTATTGGCATCTCAGGGAGCTGGTTTGGCTTTTAATCCG
GCAATTGGACAGGCTTTGTTGGGTTCCTTGGGGACAGCTGCTGGTGTAAACCCAGGGAAT
GGAGTTGGAATGCCAACTGGTTACGGTACTCAAGCTATGGCACCGGGGACAATGCCTGGG
TACGGTACACAACCTGGGTTGCAAGGCGGTTATCAGACTCCGCAACCTGGTCAAGGCGGT
ACAAGTAGAGGGCAACATGGTGTCGGGCCATACGGTACTCCTTACATGGGTCACTAA
>At3g56860 pep:protein_coding
MTKKRKLEGEESNEAEEPSQKLKQTPEEEQQLVIKNQDNQGDVEEVEYEEVEEEQEEEVEDD
DDEDDGDENEDQTDGNRIEAAATSGSGNQEDDDDEPIQDLLEPFSKEQVLSLLKEAAEKHVD
VANRIREVADEDPVHRKIFVHGLGWDTKTETLIEAFKQYGEIEDCKAVFDKISGKSKGYGFIL
YKSRSGARNALKQPQKKIGSRMTACQLASKGPVFGGAPIAAAAVSAPAQHSNSEHTQKKIYVSN
VGAELDPQKLLMFFSKFGEIEEGPLGLDKYTGRPKGFCLFVYKSSESAKRALEEPHKTFEGHILHCQK
AIDGPKPGKQQQHHHNPHAYNNPRYQRNDNNGYGPPGGHGHLMAGNPAGMGGPTAQVINPA
IGQALTALLASQGAGLAFNPAIGQALLGSLGTAAGVNPGNGVGMPTGYGTQAMAPGTMPGYGTQP
GLQGGYQTPQPGQGGTSRGQHGVGPYGTPYMGH
>At2g41060 cds:protein_coding
ATGACAAAGAAGAGAAAGCTCGAATCTGAATCCAACGAAACGTCAGAGCCGACGGAGAAG
CAGCAGCAGCAATGTGAAAAAGAGGATCCGGAAATCAGAAATGTTGATAATCAAAGAGAC
GACGACGAACAAGTAGTAGAGCAAGACACACTAAAGGAGATGCACGAAGAGGAAGCTAAA
GGTGAAGATAACATAGAAGCGGAGACGTCGTCCGGATCTGGGAATCAAGGAAATGAGGAT
GATGACGAAGAAGAACCTATTGAGGATCTATTGGAACCGTTTTCAAAGGATCAACTTTTG
ATTCTTCTCAAGGAAGCTGCAGAGAGACATCGCGATGTAGCTAATCGAATCCGGATTGTG
GCGGATGAAGATCTTGTTCATCGTAAGATCTTCGTTCACGGGCTTGGATGGGATACTAAA
GCTGATTCACTTATCGACGCTTTTAAACAGTACGGAGAGATTGAAGATTGCAAATGTGTG
GTTGATAAGGTATCTGGGCAATCTAAAGGTTATGGCTTTATCCTCTTTAAGTCAAGGTCT
GGTGCTCGTAACGCTCTTAAGCAGCCTCAGAAGAAGATTGGAACTCGTATGACTGCGTGC
CAGCTGGCGTCTATAGGACCTGTTCAGGGGAACCCTGTTGTGGCTCCTGCTCAGCATTTC
AATCCTGAGAATGTTCAGAGGAAGATTTATGTCAGTAACGTTAGTGCAGACATTGATCCG
CAGAAGTTGCTGGAGTTTTTCTCAAGGTTTGGGGAGATAGAAGAAGGTCCTTTGGGGCTT
GATAAAGCTACTGGGAGACCTAAAGGTTTCGCTTTGTTTGTCTATAGATCCCTAGAAAGT
GCCAAGAAGGCATTGGAGGAGCCACACAAGACTTTTGAAGGCCATGTCTTGCATTGCCAC
AAAGCAAATGATGGGCCAAAACAGGTTAAGCAACATCAACATAACCATAACTCTCACAAT
CAAAATTCCCGTTACCAAAGGAACGACAACAATGGTTATGGTGCCCCTGGAGGCCATGGA
CATTTCATAGCTGGTAATAACCAAGCTGTGCAGGCGTTTAATCCGGCCATTGGCCAGGCC
CTCACAGCTTTGCTGGCATCTCAGGGTGCTGGGTTGGGTTTAAACCAAGCATTTGGGCAG
GCTTTGTTGGGGACATTAGGGACAGCTAGCCCAGGAGCTGTAGGTGGAATGCCAAGTGGC
TATGGTACTCAAGCAAATATCTCACCTGGGGTCTATCCTGGGTACGGTGCTCAAGCCGGG
TACCAGGGCGGTTATCAGACTCAGCAACCTGGTCAGGGCGGTGCGGGAAGAGGGCAGCAT
GGTGCTGGGTATGGTGGTCCTTACATGGGTCGTTAG
>At2g41060 pep:protein_coding
MTKKRKLESESNETSEPTEKQQQQCEKEDPEIRNVDNQRDDDEQVVEQDTLKEMHEEEAKGED
NIEAETSSGSGNQGNEDDDEEEPIEDLLEPFSKDQLLILLKEAAERHRDVANRIRIVADEDLVHRKIFV
HGLGWDTKADSLIDAFKQYGEIEDCKCVVDKVSGQSKGYGFILFKSRSGARNALKQPQKKIGTRMT
ACQLASIGPVQGNPVVAPAQHFNPENVQRKIYVSNVSADIDPQKLLEFFSRFGEIEEGPLGLDKATGR
PKGFALFVYRSLESAKKALEEPHKTFEGHVLHCHKANDGPKQVKQHQHNHNSHNQNSRYQRNDNNG
YGAPGGHGHFIAGNNQAVQAFNPAIGQALTALLASQGAGLGLNQAFGQALLGTLGTASPGAVGGMPS
GYGTQANISPGVYPGYGAQAGYQGGYQTQQPGQGGAGRGQHGAGYGGPYMGR
>At3g15010 cds:protein_coding
ATGGATATGATGAAGAAGCGTAAGCTCGATGAGAACGGTAACGGACTCAATACCAACGGT
GGCGGAACCATTGGTCCAACTCGATTGTCGCCGCAAGACGCGAGGAAGATTATCGAGCGA
TTCACCACTGATCAGCTGCTCGACTTATTGCAAGAGGCTATCGTACGCCATCCCGACGTG
CTTGAATCTGTCCGATTAACCGCCGACTCTGATATCTCGCAGCGGAAGCTATTCATCCGT
GGTCTCGCGGCGGATACTACTACGGAAGGTCTCCGTTCGCTTTTTTCCAGTTACGGAGAT
CTAGAAGAAGCTATTGTGATCCTTGACAAGGTCACTGGGAAATCGAAAGGGTATGGTTTC
GTCACTTTTATGCACGTTGATGGAGCTTTACTAGCTCTGAAAGAACCATCTAAGAAAATT
GATGGGCGTGTTACAGTAACGCAGCTCGCGGCATCTGGAAATCAAGGTACGGGTTCCCAG
ATTGCAGATATATCAATGAGGAAGATCTATGTGGCGAATGTTCCTTTTGATATGCCGGCG
GATAGGCTATTGAATCACTTTATGGCTTATGGAGATGTTGAGGAAGGTCCTTTGGGTTTT
GATAAGGTTACTGGTAAATCTAGAGGCTTTGCATTGTTTGTCTACAAGACAGCGGAAGGT
GCGCAGGCTGCTCTTGCTGATCCGGTGAAGGTGATTGATGGAAAACATTTGAATTGTAAG
TTGGCTGTTGATGGTAAGAAAGGAGGGAAGCCTGGAATGCCACAAGCTCAAGATGGTGGT
TCTGGTCATGGACACGTTCATGGTGAGGGAATGGGAATGGTGCGTCCTGCAGGACCTTAT
GGTGCAGCTGGTGGTATCAGTGCTTATGGTGGGTACTCTGGAGGACCACCAGCGCATCAC
ATGAATTCCACACACTCCTCAATGGGTGTTGGTTCTGCTGGGTATGGTGGACACTATGGT
GGATATGGAGGTCCAGGTGGTACTGGCGTCTACGGTGGACTTGGCGGTGGGTATGGTGGG
CCTGGTACTGGAAGTGGGCAGTATAGAATGCCACCAAGTTCGATGCCTGGTGGTGGTGGT
TATCCCGAGAGTGGGCATTACGGTCTTTCATCATCTGCTGGGTATCCTGGACAGCATCAT
CAGGCTGTTGGAACGTCCCCTGTGCCAAGAGTTCCTCATGGCGGAATGTACCCCAACGGT
CCACCAAACTACTGA
>At3g15010 pep:protein_coding
MDMMKKRKLDENGNGLNTNGGGTIGPTRLSPQDARKIIERFTTDQLLDLLQEAIVRHPDVLESVRLTAD
SDISQRKLFIRGLAADTTTEGLRSLFSSYGDLEEAIVILDKVTGKSKGYGFVTFMHVDGALLALKEPSKKIDGR
VTVTQLAASGNQGTGSQIADISMRKIYVANVPFDMPADRLLNHFMAYGDVEEGPLGFDKVTGKSRGFALF
VYKTAEGAQAALADPVKVIDGKHLNCKLAVDGKKGGKPGMPQAQDGGSGHGHVHGEGMGMVRPAGPYGA
AGGISAYGGYSGGPPAHHMNSTHSSMGVGSAGYGGHYGGYGGPGGTGVYGGLGGGYGGPGTGSGQYRMPP
SSMPGGGGYPESGHYGLSSSAGYPGQHHQAVGTSPVPRVPHGGMYPNGPPNY
>TraesCS7D02G362200.1 cds:protein_coding
ATGGCGGGGTACGAGGAGGAGAACCTGAACGCCATGAATGGCTACGAGGAGGACGAGGAG
GTGGAGGAGGAGGTCGAAGAGGAGGTAGAGGAGGTGGAGGAGGAAGAGGAGGAGGAGGAG
AGGCCCGCCGCCGAGGGATCTCGAGATGGAGGAGGTGGAGGGGAGGCCGTTGGTAGCGGA
GAGGCTGGTGGCGTGCAAGGCGGTAGGGACGTGCCTGCCGAGCCCGCCGACGGGTCCGGG
AAAATTTTCGTTGGGGGTGTAGCCTGGGAGACAACCGAAGAAAAATTCAGCAAGCATTTT
CAGAAATATGGAGCTATAACTGATTCTGTGATCATGAAAGACAAGCATACCGGGATGCCT
CGTGGATTTGGATTTGTTACATTTTCTGATCCATCTGTGATTGATAGGGTTCTGGAGGAT
GAACATACTATAGATGGAAGAACGGTTGAAGTCAAAAGAACTGTGCCTAGAGAGGAGATG
TCAACAAAAGATGCTCCTAACAAGACGAGAAAGATCTTTGTTGGTGGCATTCCAGCATCT
CTAACTGAAGATAAGTTAAAGGAGCACTTCTCCTCGTATGGGAAGGTGGCTGAGCATCAA
ATCATGGTTGACCATAGCACTGGCCGTTCACGAGGCTTTGGCTTTGTTACCTTCGAAAGT
GAGGACGCTGTTGAAAGGGTTATGTCAGATGGGAGAATGCATGATCTTGGAGGGAAGCAG
GTTGAAATAAAAAGAGCCGAGCCAAAGAAACCTGGTGGTGGTGATTCAAGCTCTAACAGT
AGACATAGCCATGGAGGAGGTGGCCACCGTAGTTCATACCGCGGTGGAGGTGGCGGTGGT
GGTGGAGGCCGTTCTGCCATCAGCAGCAGCAGTGGTTATGGGTATGGAGCTGACTACCGA
TCAGCTGCAGCCGCCTACTATGGTAGTGCAGGATATGGTGCCTACGGTAGAGGGTATGGT
GCATATGGAGGTAACCCTGCCTATGGGTCAGGTTTTGGCTCTGCTTATGGTGGTTCTATA
TATGGAGGCCCGTATGGTGCCTATGGAGCATATGGGGGTGCCTACGGAGGTGGTGCATAT
GGTGCACCTGGCGGCTATGGTGCAGGTGCAGGCGGGTATGGTGGCTATGGGGGAGCTGGA
AGCATGGGTGGTGGTGGAAGCGCGAGTGGTCGAGGCTCGGGCAGCCGCGCCGTGCAGCTA
AGTGTGGACACGTACGATGTACTCCTTCCGTCTGTGAATAAGTGGGCTAGTCCTCAATTG
GCAGATAGGATGCTGGATCGGTGGGTTGAGAAATTTATCCGGGCAATCACCACCATATCT
CATGTAAACATTTGA
>TraesCS7D02G362200.1 pep:protein_coding
MAGYEEENLNAMNGYEEDEEVEEEVEEEVEEVEEEEEEEERPAAEGSRDGGGGGEAVGSG
EAGGVQGGRDVPAEPADGSGKIFVGGVAWETTEEKFSKHFQKYGAITDSVIMKDKHTGMP
RGFGFVTFSDPSVIDRVLEDEHTIDGRTVEVKRTVPREEMSTKDAPNKTRKIFVGGIPAS
LTEDKLKEHFSSYGKVAEHQIMVDHSTGRSRGFGFVTFESEDAVERVMSDGRMHDLGGKQ
VEIKRAEPKKPGGGDSSSNSRHSHGGGGHRSSYRGGGGGGGGGRSAISSSSGYGYGADYR
SAAAAYYGSAGYGAYGRGYGAYGGNPAYGSGFGSAYGGSIYGGPYGAYGAYGGAYGGGAY
GAPGGYGAGAGGYGGYGGAGSMGGGGSASGRGSGSRAVQLSVDTYDVLLPSVNKWASPQL
ADRMLDRWVEKFIRAITTISHVNI
>TraesCS7A02G360900.1 cds:protein_coding
ATGGCGGGGTACGAGGAGGAGAACCTGAACGCCATGAACGGCTACGAGGAGGACGAGGAG
GTGGAGGAGGAGGTCGAAGAGGAGGTAGAGGAGGAGGAGGAGGAAGAGGAGGCGGAGGAG
AGGCCCGCCGCCGAGGGATCTCGAGATGGAGGAGGTGGAGGGGATGCCGTTGGTAGCGGA
GACGCTGGCGGCGTGCAAGGTGGTAGGGACGTGCCTGCCGAGCCCGCCGACGGGTCCGGG
AAAATTTTCGTTGGGGGTGTAGCCTGGGAGACAACCGAAGAAAAATTCACCAAGCATTTT
CAGAAATATGGAGCTATAACTGATTCTGTGATCATGAAAGACAAGCATACCGGGATGCCT
CGTGGATTTGGATTTGTTACATTTTCTGATCCATCTGTGATTGACAGGGTTCTGGAGGAT
GAACATACTATAGATGGAAGAACGGTTGAAGTCAAAAGAACTGTGCCTAGAGAGGAGATG
TCAACAAAAGATGCTCCTAATAAGACAAGAAAGATCTTTGTTGGTGGCATTCCAGCATCA
CTAACTGAAGACAAGTTAAAGGAACACTTCTCCTCATATGGGAAGGTGGCTGAGCATCAA
ATCATGGTTGACCATAGCACTGGCCGTTCACGAGGCTTTGGCTTTGTTACCTTCGAAAGT
GAGGACGCTGTTGAAAGGGTTATGTCAGATGGGAGAATGCATGATCTTGGAGGGAAGCAG
GTTGAAATAAAAAGAGCCGAGCCAAAGAAACCTGGTGGTGGTGATTCAAGCTCTTACAGT
AGACATAGCCATGGAGGAGGTGGCAATCGTAGCTCATACCGTGGTGGAGGTGGCGGTGGT
GGTGGAGGCCGTTCCGCCATCAGCAGCAGCAGTGGCTATGGGTATGGAGCTGACTACCGA
TCAGCTGCAGCCGCCTACTATGGTAGTGCAGGATATGGTGCCTACGGTAGAGGGTATGGT
GCATATGGAGGTAACCCTGCCTATGGGTCAGGTTTTGGCTCTGCTTATGGTGGTTCTATA
TATGGAGGCCCGTATGGTGCCTATGGGGCATATGGGGGTGCCTATGGAGGTGGCGCATAT
GGTGCACCTGGCGGCTATGGTGCAGGTGCAGGCGGGTATGGTGGCTATGGGGGAACTGGG
AGCATGGGTGGTGGTGGGAGCGCGAGCGGTCGAGGCTCGGGCAGATACCACCCATACGGG
AAATGA
>TraesCS7A02G360900.1 pep:protein_coding
MAGYEEENLNAMNGYEEDEEVEEEVEEEVEEEEEEEEAEERPAAEGSRDGGGGGDAVGSG
DAGGVQGGRDVPAEPADGSGKIFVGGVAWETTEEKFTKHFQKYGAITDSVIMKDKHTGMP
RGFGFVTFSDPSVIDRVLEDEHTIDGRTVEVKRTVPREEMSTKDAPNKTRKIFVGGIPAS
LTEDKLKEHFSSYGKVAEHQIMVDHSTGRSRGFGFVTFESEDAVERVMSDGRMHDLGGKQ
VEIKRAEPKKPGGGDSSSYSRHSHGGGGNRSSYRGGGGGGGGGRSAISSSSGYGYGADYR
SAAAAYYGSAGYGAYGRGYGAYGGNPAYGSGFGSAYGGSIYGGPYGAYGAYGGAYGGGAY
GAPGGYGAGAGGYGGYGGTGSMGGGGSASGRGSGRYHPYGK
>TraesCS3B02G211700.1 cds:protein_coding
ATGGGCAAGAAGCGGAAGCTCGAGCCGAAATCCACCTTGGCAGCAAACTCCCCCGCCGCT
AAGGCTCCAGCTGCCGCAAAGATCGCCGAGCCGGCAGCTGCTCCCCCCCAGCCCGAAACC
CTAGCCGAGTACTACCCCACTTCCTCCCAAACCGTGGCCCAGGAGAGCGGGTCCATCGCT
GGGGGCGCGGCGGTGAAGCAGGAGGTGGGCGGCGAGGAGGACGAGTGGGAGGAGGTGGAA
GAGGAGGAGGAAGAGGAGGTCGAGGAGGAAGAACAGCAGCAGGCCGAGGAGGGCGACAGC
GACCCCGCCTCGATCCAGGCGCTACTGGAGGTGTTCCCCAAGGAGCAGCTCGTCGAGCTG
CTCCGCGACGCCGCCGTCCGCCACGGCGACGTGCTCGAGTCCGTCCGCCGAGCGGCCGAC
GCGGATCCAGCCCAGCGGAAGATCTTCGTCCACGGCCTCGGATGGGACACCACCGTGGAC
ATCCTCACCGAGGCTTTCCGCCCTTATGGTGAGATCGAGGATCTCAAGCTCGTCTCAGAC
CGTAACACGGGCAAGTGCAAGGGCTACGGGTTCATCCTCTTCAGCCGCCTTTCTGGCGCC
CGCGCGGCCCTGCTGGAGCCCCAGAAGAAGATCGGCAACCGCACTACCTCCTGCCAGCTT
GCTTCTTTGGGCCCTGTCCCACCTGGCGGTGCGGCCAACAATCCTATGTTGGCTACAGCT
CCAGCTCCGGCTCCAGCAGCCTTGATACTACCGCCAGTTTCTGAGTACACACAGCGGAAG
ATTTTTGTTAGCAATGTTGGCGCAGATATCGACCCACAGAAACTGCTGCAGTTCTTTTCA
AAGTATGGTGAAATTGAGGAGGGTCCTCTTGGGCTCGACAAGGCAACCGGAAAGCCCAAG
GGTTTTGCTCTGTTTGTTTACAGGACCCTTGAGAGCGCCAAGAAGGCGCTCCAGGAGCCG
CACAAGTCATTTGAGGGAGTTATGCTGCACTGCCAGAAGGCAATCGATGGGCCAAAACCC
AACAAAGGAGGAGGATATGGTGCCACAACTACAAGTGGGAGGAAGGGCGCTGCTGGCTAT
GGTGCTGGTAGCCATTCTCTGCCTGGCACTGTTGGTGCTGGTTATGGGATGGCATCTCCA
GCGAGCCTGGCTTCAATGCCTGGGCCTGTACCTGGTGGTCCAGGGATGAATCCTGCACTG
GGCCAGGCTTTAACAGCTTTCTTGGCCACCCAAGGGGGAGGGTTGGGTCTGAATAACATC
CTTGGAGTTGGTCCTAATAGTTCAGGGGTGCCAAATTCAGGGTCTTCTGGAGCTCTTGGT
GGTCCACCGGGAGGTCCAGGAAGAAATTACATGGGTCATTAG
>TraesCS3B02G211700.1 pep:protein_coding
MGKKRKLEPKSTLAANSPAAKAPAAAKIAEPAAAPPQPETLAEYYPTSSQTVAQESGSIA
GGAAVKQEVGGEEDEWEEVEEEEEEEVEEEEQQQAEEGDSDPASIQALLEVFPKEQLVEL
LRDAAVRHGDVLESVRRAADADPAQRKIFVHGLGWDTTVDILTEAFRPYGEIEDLKLVSD
RNTGKCKGYGFILFSRLSGARAALLEPQKKIGNRTTSCQLASLGPVPPGGAANNPMLATA
PAPAPAALILPPVSEYTQRKIFVSNVGADIDPQKLLQFFSKYGEIEEGPLGLDKATGKPK
GFALFVYRTLESAKKALQEPHKSFEGVMLHCQKAIDGPKPNKGGGYGATTTSGRKGAAGY
GAGSHSLPGTVGAGYGMASPASLASMPGPVPGGPGMNPALGQALTAFLATQGGGLGLNNI
LGVGPNSSGVPNSGSSGALGGPPGGPGRNYMGH
>TraesCS3D02G186500.1 cds:protein_coding
ATGGGCAAGAAGCGGAAGCTCGAGCCGAAATCCACCTTGGCAGCAAACTCCCCCGCCGCT
AAGGCTCCACCTGCCGCAAAGATCGCCGAGCCGGCAGCCCCTCCCCCCCAGCCCGAAACC
CTAGCCGAGTACTACCCCACTCCCTCCCAAACCGTGGCCCAGGAGAGCGGGTCCATCGCT
GGGGGCGCGGCGGTGAAGCAGGAGGTGGGCGGCGAGGAGGACGAGTGGGAGGAGGTGGAA
GAGGAGGTGGAAGAGGAGGAGGAGGAGGAGGAGGTCGAGGAGGAAGAACAGCAGCAGGCG
GAGGAGGGCGACAGCGACCCCGCTTCGATCCAGGCGCTGCTGGAGGTGTTCCCCAAGGAG
CAGCTCGTCGAGCTGCTCCGCGACGCCGCCGTCCGCCACGGCGACGTGCGCGAGTCCGTC
CGCCGAGCGGCCGACGCGGATCCAGCCCAGCGGAAGATCTTCGTCCACGGCCTCGGCTGG
GACACCACCGTGGACATCCTCACCGAGGCTTTCCGCCCCTATGGTGAGATCGAGGATCTC
AAGCTCGTCTCAGACCGTAACACGGGCAAGTGCAAGGGCTACGGGTTCATCCTCTTCAGC
CGCCTTTCTGGCGCCCGCGCGGCCCTGCTGGAGCCCCAGAAGAAGATCGGCAACCGCACT
ACCTCCTGCCAGCTTGCTTCTTTGGGCCCTGTCCCACCTGGCGGTGCGGCCAACAATCCT
ATGTTGGCTACAGCTCCAGCTCCGGCTCCAGCAGCCTTGATACTACCGCCAGTTTCTGAG
TACACACAGCGGAAGATTTTTGTTAGCAATGTTGGCGCAGATATCGACCCACAGAAACTG
CTGCAGTTCTTTTCAAAGTATGGTGAAATTGAGGAGGGTCCTCTTGGGCTCGACAAGGCA
ACCGGGAAGCCCAAGGGTTTTGCTCTGTTTGTTTACAGGACCCTTGAGAGCGCCAAGAAG
GCGCTCCAGGAGCCGCACAAGTCATTTGAGGGTGTTATGCTGCACTGCCAGAAGGCAATC
GATGGGCCAAAACCCAACAAAGGAGGAGGATATGGTGCCACAACTACAAGTGGGAGGAAG
GGCGCTGCTGGCTATGGTGCTAGTAGCCATTCTCTGCCTGGTAGTGTTGGTGCTGGTTAT
GGGATGGCATCTCCAGCGAGCCTGGCTTCAATGCCTGGGTCTGTACCTGGTGGTCCAGGG
ATGAATCCTGCACTGGGCCAGGCTTTAACAGCTTTCTTGGCCACCCAAGGGGGAGGGTTG
GGTCTGAATAACATCCTTGGAGTTGGTCCTAATAGTTCAGGGGTGCCAAATTCAGGGTCT
TCTGGAGCTCTTGGTGGTGGTGGTGTACCTGGAATGCCTGGCAGTTATATGGGAGGCTAT
GGGGGTGGTGGCGGGTATGGTGGTCCACCGGGAGGTCCAGGAAGAAATTACATGGGTCAT
TAG
>TraesCS3D02G186500.1 pep:protein_coding
MGKKRKLEPKSTLAANSPAAKAPPAAKIAEPAAPPPQPETLAEYYPTPSQTVAQESGSIA
GGAAVKQEVGGEEDEWEEVEEEVEEEEEEEEVEEEEQQQAEEGDSDPASIQALLEVFPKE
QLVELLRDAAVRHGDVRESVRRAADADPAQRKIFVHGLGWDTTVDILTEAFRPYGEIEDL
KLVSDRNTGKCKGYGFILFSRLSGARAALLEPQKKIGNRTTSCQLASLGPVPPGGAANNP
MLATAPAPAPAALILPPVSEYTQRKIFVSNVGADIDPQKLLQFFSKYGEIEEGPLGLDKA
TGKPKGFALFVYRTLESAKKALQEPHKSFEGVMLHCQKAIDGPKPNKGGGYGATTTSGRK
GAAGYGASSHSLPGSVGAGYGMASPASLASMPGSVPGGPGMNPALGQALTAFLATQGGGL
GLNNILGVGPNSSGVPNSGSSGALGGGGVPGMPGSYMGGYGGGGGYGGPPGGPGRNYMGH
>TraesCS3A02G181900.1 cds:protein_coding
ATGGGCAAGAAGCGGAAGCTCGAGCCGAAATTCACCTTGGCAGCAAACTCCCCCGCAGCT
AAGGCTCCAGCTGCCGCAAAGATCGCCGAGCCGGCAGCTCCTCTCCCCCAGCCCGAAACC
CTAGCCGAGTACTACCCCACTTCCTCCCAAACCGTGGCCCAGGAGAGCGGGTCCATCGCT
GGGGGCGCGGCGGTGAAGCAGGAGGTGGGCGGCGAGGAGGACGAGTGGGAGGAGGTGGAA
GAGGAGGTGGAAGAGGAGGAGGAGGAGGAGGAGGTCGAGGAGGAAGAACAACAGCAGGCG
GAGGAGGGGGACAGCGACCCCGCCTCGATCCAGGCGCTTCTGGAGGTGTTCCCCAAGGAG
CAGCTCGTCGAGCTCCTCCGCGACGCCGCCGTCCGCCACCGCGACGTGCTCGAGTCCGTC
CGCCGAGCGGCCGACGCGGATCCAGCCCAGCGGAAGATCTTCGTCCACGGCCTCGGATGG
GACACCACCGTGGACATCCTCACCGAGGCTTTCCGCCCTTATGGTGAGATCGAGGATCTC
AAGCTCGTCTCAGACCGTAACACGGGCAAGTGCAAGGGCTACGGGTTCATCCTCTTCAGC
CGCCTTTCTGGCGCCCGCGCGGCCCTGCTGGAGCCCCAGAAGAAGATCGGCAACCGCACT
ACCTCCTGCCAGCTCGCTTCTTTGGGCCCTGTCCCACCTGGCGGTGCGGCCAACAATCCT
ATGTTGGCTACAGCTCCAGCTCCGGCTCCAGCAGCCTTGATACTACCGCCAGTTTCTGAG
TACACACAGCGGAAGATTTTTGTTAGCAATGTTGGCGCAGATATCGACCCACAGAAACTG
CTGCAGTTCTTTTCAAAGTATGGTGAAATTGAGGAGGGTCCTCTTGGGCTCGACAAGGCA
ACCGGGAAGCCAAAGGGTTTTGCTCTGTTTGTTTACAGGACCCTTGAGAGCGCCAAGAAG
GCGCTCCAGGAGCCGCACAAGTCATTTGAGGGTGTTATGCTGCACTGCCAGAAGGCAATT
GATGGGCCAAAACCCAACAAAGGAGGAGGATATGGTGCCACAACTACAAGTGGGAGGAAG
GGCGCTGCTGGCTATGGTGCTAGTAGCCATTCTCTGCCTGGTAGTGTTGGTGCTGGTTAT
GGGATGGCATCTCCAGCGAGCCTGGCTTCAATGCCTGGGTCTGTACCTGGTGGTCCAGGG
ATGAATCCTGCACTGGGCCAGGCTTTAACAGCTTTCTTGGCCACCCAAGGGGGAGGGTTG
GGTCTGAATAACATCCTTGGAGTTGGTCCTAATAGTTCAGGGATGCCAAATTCAGGGTCT
TCTGGAGCTCTTGGTGGTGGCGGTGTACCTGGAATGCCTGGCAGTTATATGGGAGGCTAT
GGGGGTGGTGGCGGGTATGGTGGTCCACCGGGAGGTCCAGGAAGAAATTACATGGGTCAT
TAG
>TraesCS3A02G181900.1 pep:protein_coding
MGKKRKLEPKFTLAANSPAAKAPAAAKIAEPAAPLPQPETLAEYYPTSSQTVAQESGSIA
GGAAVKQEVGGEEDEWEEVEEEVEEEEEEEEVEEEEQQQAEEGDSDPASIQALLEVFPKE
QLVELLRDAAVRHRDVLESVRRAADADPAQRKIFVHGLGWDTTVDILTEAFRPYGEIEDL
KLVSDRNTGKCKGYGFILFSRLSGARAALLEPQKKIGNRTTSCQLASLGPVPPGGAANNP
MLATAPAPAPAALILPPVSEYTQRKIFVSNVGADIDPQKLLQFFSKYGEIEEGPLGLDKA
TGKPKGFALFVYRTLESAKKALQEPHKSFEGVMLHCQKAIDGPKPNKGGGYGATTTSGRK
GAAGYGASSHSLPGSVGAGYGMASPASLASMPGSVPGGPGMNPALGQALTAFLATQGGGL
GLNNILGVGPNSSGMPNSGSSGALGGGGVPGMPGSYMGGYGGGGGYGGPPGGPGRNYMGH
>TraesCS3A02G220400.1 cds:protein_coding
ATGGATCCCTTCTCGAAGAAGCGCAAGCCGGACGAGAACGGCGCGGTCGCCGCCTCCCCC
GCCGCCGGTGCTGCCGCGCTCGGGCTCACGCGCGATGACGTCCTGCGTCTCCTCGACCCG
CTGTCCCGCGACCAGCTCGCCGACATCGCCGCCGCCGCGGCGCTCGCCTCCGGGGTCGCG
CTCGATGCCGTGCGCGCCGCCGCCGACCGCGACCCGGCCTTGCGCAAGCTCTTCGTCCGG
GGCCTCGGCTGGGAGACCAACTCCGACTCGCTCCGCGCCATCTTCTCCGCCTACGGCGAC
CTCGAGGAGGCCGTGGTCATCAGCGACAAGACCACCGGCCGCTCCAAGGGCTACGGATTC
GTCACCTTCCGCCACGCAGACTCCGCCCTCCTCGCTCTTAAGGAACCATCCAAGAAGATC
GACGCCCGCGTGACCGTCACTCAACTCGCGGCCGCTGGCGCGGCCGGTGGGCCGTCCGGT
GGGACTACCGGCGCAGGTGGTGTCCCTTCAGCAGACGTCTCACTGCGCAAGATCTTTGTT
GGGAACGTTCCCGCTGACATGCCATCAGAGCGCCTCCTCGCGCACTTTGCTTCCTATGGA
GAGATTGAAGAGGGGCCGCTTGGGTTCGACAAGCTGACGGGCAAGTTCAGGGGCTTTGCG
CTCTTTGTGTACAAGACACCTGAGGGGGCGCAGGCCTCACTAGTGGACTCAACTAAGGTA
ATCGATGGGCAACAGCTCTTGTGCAAGCTAGCCATCGAGGGGAAGAAGGGGAAGCAGCAA
CCACAACAATCCGGGCCTGCCGGGCAACAGCAACCACAGATGCTCCAGGGTGGCCCGCCG
GACATGACGGGTTCTGGGCTTGGGCTAGGTGGACCGCAGATGGGTGGGCAGTATGGTGGC
CCTGGGAATGGTATGCCATCGTTCGGTGCATTTGGTGGTCCCAACCCATATGCGAACATG
CCATCGTCCATGGGCGGCGGTGGTGGAGCTGGTTTGGGCTCAATGGGAAATCCGATGCAT
TCCGGGATGGGTTCTGCTGGGGCTGGTGGATTTGGCGCGGGTGGGCTGGGTGGTGGTTCA
TTTGGGGGCTCGTCTCAATTTGGTGCTGCTGGTATGGGGCCTTATGGTGGTCTAGGCATG
GGGGGACCTTCGTCACTATACCGTATGCAACAGGGCTCAGGTGGGCTGCCCTCAGGCTAT
GGCGAGGGTGGAAACTACCCTCTTCCAGGGTCTGGGTTCCGGGGTCAGGACCCTCAAGGG
ATGTCACCAGGACCAGGTGGCAGGGCTCCTCCTATGTACCCCAATGTGCCACCTTATTTC
TAA
>TraesCS3A02G220400.1 pep:protein_coding
MDPFSKKRKPDENGAVAASPAAGAAALGLTRDDVLRLLDPLSRDQLADIAAAAALASGVA
LDAVRAAADRDPALRKLFVRGLGWETNSDSLRAIFSAYGDLEEAVVISDKTTGRSKGYGF
VTFRHADSALLALKEPSKKIDARVTVTQLAAAGAAGGPSGGTTGAGGVPSADVSLRKIFV
GNVPADMPSERLLAHFASYGEIEEGPLGFDKLTGKFRGFALFVYKTPEGAQASLVDSTKV
IDGQQLLCKLAIEGKKGKQQPQQSGPAGQQQPQMLQGGPPDMTGSGLGLGGPQMGGQYGG
PGNGMPSFGAFGGPNPYANMPSSMGGGGGAGLGSMGNPMHSGMGSAGAGGFGAGGLGGGS
FGGSSQFGAAGMGPYGGLGMGGPSSLYRMQQGSGGLPSGYGEGGNYPLPGSGFRGQDPQG
MSPGPGGRAPPMYPNVPPYF
>TraesCS3B02G250700.1 cds:protein_coding
ATGGATCCCTTCTCGAAGAAGCGCAAGCCGGACGAGAACGGCGCGGTCGCCGCCTCCCCC
GCCGCCGGTGCTGCCGCGCTCGGGCTCACGCGCGATGACGTCCTGCGTCTCCTCGACCCG
CTGTCCCGCGACCAGCTCGCCGACATCGCCGCCGCCGCGGCGCTCGCCTCCGGGGTCGCG
CTCGATGCCGTGCGCGCCGCCGCCGACCGCGACCCGGCCCTGCGCAAGCTCTTCGTCCGG
GGCCTCGGCTGGGAGACCAACTCCGACTCGCTCCGCGCCATCTTCTCCGCCTACGGCGAC
CTCGAGGAGGCCGTGGTCATCAGCGACAAGACCACCGGCCGCTCCAAGGGCTACGGATTC
GTCACCTTCCGCCACGCAGACTCCGCCCTCCTCGCTCTTAAGGAACCATCCAAGAAGATC
GACGCCCGCGTGACCGTCACTCAACTCGCGGCCGCTGGCGCGGCCGGTGGGCCGTCCGGT
GGAACTACCGGCGCAGGTGGTGTCCCTTCAGCAGACGTCTCACTCCGCAAGATCTTTGTT
GGGAACGTTCCCGCTGACATGCCATCAGAGCGCCTCCTCGCGCACTTCGCTTCCTATGGA
GAGATTGAAGAGGGGCCGCTTGGGTTCGACAAGCTGACGGGCAAGTTCAGGGGCTTTGCG
CTCTTTGTGTACAAGACACCTGAGGGGGCGCAGGCCTCGCTAGTGGACTCAACTAAGGTA
ATCGATGGGCAACAGCTCTTGTGCAAGCTAGCCATCGAGGGGAAGAAGGGGAAGCAGCAA
CCACAACAATCTGGGCCTGCCGGGCAACAGCAACCACAGATGCTCCAGGGTGGCCCGCCG
GACATGACGGGTTCTGGGCTTGGGCTAGGTGGACCACAGATGGGTGGGCAATATGGTGGC
CCTGGGAATGGTATGCCATCGTTTGGTGCATTTGGTGGTCCCAACCCATATGCTAACATG
CCATCGTCCATGGGTGGCGGCGGTGGAGCTGGTTTGGGCTCAATGGGAAATCAGATGCAT
TCCGGGATGGGTTCTGCTGGGGCTGGTGCATTTGGCACCGGCGGGCTGGGTGGTGGTTCA
TTTGGGGGCTCATCTCAGTTTGGTGCTGCTGGTATGGGGCCTTATGGTGGTCTAGGCATG
GGTGGGCCTTCCTCACTATACCGTATGCAACAGGGCTCAGGTGGGCTGCCCTCAGGCTAT
GGCGAGGGTGGAAACTACCCTCTTCCAGGGTCTGGTTTCCGGGGTCAGGACCCTCAAGGG
ATGTCACCAGGACCAGGTGGCAGGGGTCCTCCGATGTACCCCAATGTGCCACCTTATTTC
TAA
>TraesCS3B02G250700.1 pep:protein_coding
MDPFSKKRKPDENGAVAASPAAGAAALGLTRDDVLRLLDPLSRDQLADIAAAAALASGVA
LDAVRAAADRDPALRKLFVRGLGWETNSDSLRAIFSAYGDLEEAVVISDKTTGRSKGYGF
VTFRHADSALLALKEPSKKIDARVTVTQLAAAGAAGGPSGGTTGAGGVPSADVSLRKIFV
GNVPADMPSERLLAHFASYGEIEEGPLGFDKLTGKFRGFALFVYKTPEGAQASLVDSTKV
IDGQQLLCKLAIEGKKGKQQPQQSGPAGQQQPQMLQGGPPDMTGSGLGLGGPQMGGQYGG
PGNGMPSFGAFGGPNPYANMPSSMGGGGGAGLGSMGNQMHSGMGSAGAGAFGTGGLGGGS
FGGSSQFGAAGMGPYGGLGMGGPSSLYRMQQGSGGLPSGYGEGGNYPLPGSGFRGQDPQG
MSPGPGGRGPPMYPNVPPYF
>TraesCS3D02G232300.1 cds:protein_coding
ATGGATCCCTTCTCGAAGAAGCGCAAGCCGGACGAGAACGGCGCGGTCGCCGTCTCCCCC
GCCGCCGGTGCTGCCGCGCTCGGGCTCACGCGCGATGACGTCCTGCGTCTCCTCGACCCG
CTGTCCCGCGACCAGCTCGCCGACATCGCCGCCGCCGCGGCGCTCGCCTCCGGGGTCGCG
CTCGATGCCGTGCGCGCCGCCGCCGACCGCGACCCGGCCCTGCGCAAGCTCTTCGTCCGG
GGCCTCGGCTGGGAGACCAACTCCGACTCGCTCCGCGCCATCTTCTCCGCCTACGGCGAC
CTCGAGGAGGCCGTGGTCATCAGCGACAAGACCACCGGCCGCTCCAAGGGCTACGGATTC
GTCACCTTCCGCCACGCAGACTCCGCCCTCCTCGCTCTTAAGGAACCATCCAAGAAGATC
GACGCCCGCGTGACCGTCACTCAACTCGCGGCCGCTGGCGCGGCCGGTGGGCCATCCGGT
GGAACTACCGGCGCAGGTGGTGTCCCTTCAGCAGACGTCTCACTGCGCAAGATCTTTGTT
GGGAACGTTCCCGCTGACATGCCATCAGAGCGCCTCCTCGCGCACTTCGCTTCCTATGGA
GAGATTGAAGAGGGGCCGCTTGGGTTCGACAAGCTGACGGGCAAGTTCAGGGGCTTTGCG
CTCTTTGTGTACAAGACACCTGAGGGGGCGCAGGCCTCACTAGTGGACTCAACTAAGGTA
ATCGATGGGCAACAGCTCTTGTGCAAGCTAGCCATCGAGGGGAAGAAGGGGAAGCAGCAA
CCACAACAATCTGGGCCTGCCGGGCAACAGCAACCACAGATGCTCCAGGGTGGCCCGCCG
GACATGACGGGTTCTGGGCTTGGGCTAGGTGGAGCGCAGATGGGTGGGCAATATGGTGGC
CCTGGGAATGGTATGCCATCGTTCGGCGCATTTGGTGGTCCCAACCCATATGCGAACATG
CCATCGTCCATGAGTGGCGGTGGTGGAGCTGGTTTGGGCTCAATGGGAAATCAGATGCAT
TCCGGGATGGGTTCTGCTGGGGCTGGTGCATTTGGCACCGGCGGGCTGGGTGGTGGTTCA
TTTGGGGGCTCATCTCAGTTTGGTGGTGCTGGTATGGGGCCTTATGGTGGTCTAGGCATG
GGTGGGCCTTCCTCACTATACCGTATGCAACAGGGCTCAGGTGGGCTGCCCTCAGGCTAT
GGCGAGGGTGGAAACTACCCTCTTCCAGGGTCTGGTTTCCGGGGTCAGGACCCTCAAGGG
ATGTCACCAGGACCAGGTGGCAGGGGTCCTCCAATGTACCCCAATGTGCCACCTTATTTC
TAA
>TraesCS3D02G232300.1 pep:protein_coding
MDPFSKKRKPDENGAVAVSPAAGAAALGLTRDDVLRLLDPLSRDQLADIAAAAALASGVA
LDAVRAAADRDPALRKLFVRGLGWETNSDSLRAIFSAYGDLEEAVVISDKTTGRSKGYGF
VTFRHADSALLALKEPSKKIDARVTVTQLAAAGAAGGPSGGTTGAGGVPSADVSLRKIFV
GNVPADMPSERLLAHFASYGEIEEGPLGFDKLTGKFRGFALFVYKTPEGAQASLVDSTKV
IDGQQLLCKLAIEGKKGKQQPQQSGPAGQQQPQMLQGGPPDMTGSGLGLGGAQMGGQYGG
PGNGMPSFGAFGGPNPYANMPSSMSGGGGAGLGSMGNQMHSGMGSAGAGAFGTGGLGGGS
FGGSSQFGGAGMGPYGGLGMGGPSSLYRMQQGSGGLPSGYGEGGNYPLPGSGFRGQDPQG
MSPGPGGRGPPMYPNVPPYF
>TraesCS2A02G526400.1 cds:protein_coding
ATGGCGCCGAAGAAGCGGAAGGCGGATCCGGCGGCGGCCGCCGGCGCCGACCCCGCCGCC
CACCACGAGAAGCCCGAGCAGAAGCCCCGCGTCGGGACCATCTACTACCCCATCACCGAC
GACCCCCCGGAGCCGGCCGCGGACGCCGCCGCCGCCGCCGCCCTGGAGGAGGAGGACCTC
GCCTACGACTACGAGGAGGAGGACGTCACCAAGCTGCTCGAGCCGCTCTCCCGGGAGCAG
CTCGTGGCCCTGCTCCGCGCGGCCGCCGAGGCGAGCCCCGCCACCATGGCGGCCGTGCGC
CGCGCCGCCGAGTCCGACCCCGCCAGCAGGAAGCTCTTCGTGCACGGCCTCGGCTGGGGC
GCCGGCGTCGAGGACCTCCGCTCCGCCTTCTCCCGCTTCGGCGAGCTCGAGGACTGCCGC
GTCATCACCGACAAGCAGTCCGGCAAGTCCAAGGGCTACGGCTTCGTGCTCTACCAGTCC
CGCACCTCGGCGCTCCGCGCCCTCCGCCGCCCCCAGCTCGACATCGGCGGCCGCCTCGCC
TTCTGCCACCTCGCCGCCTCGGGCCCTGCACCCCCGGCCTCCCAGTCCCATAACCCTAGC
TCCAACGCCAACGCCAGCTCAGGCACCACCAACAACAACGCCCCCGCTTCCTCCTCCTCG
CTGCCTGACAACATGCAGCGCAAGATCTTTGTTGGCAACGTGCACGCTGATGTTGATGTA
AATCGCCTCTATGAGTACTTCTCGCAGTTTGGTGAGATTGAAGAGGGGCCGCTGGGCTTT
GACAAGAGCACCGGCAAGCCCAAGGGGTTTGCGCTGTTTGTTTACAAGTCTGTGGACAGT
GCTCGCCGCGCCCTGGAGGAGCCTATGAGGAATTTTGATGGCAAGATGCTCAATGTGCAG
AAGGCCATAGATGGGAGGACAAAGGGCTCATCCGGGTCCAACTCGAGTGCTAACAATGCC
AATGCCACCGCTGCTTCTACACAAATGACCATGCCCTCTATTGCCGCCATTAATCCATAT
GATCCATCAGCGTATGGTGCCGCTGCTGTTCATGACATGGGGTTCGCCCAGCAAGCTGCC
TTGCTGGGGATGGGTGCACAGCAGCAAGCGTTTGCGCAGCCCAATACTGCAATGCTGGCC
ATGATGGCAGCCGCGATGCAGAACCCAGCCATGCTTGCATCGCTAAATCCAGCTTTTGCT
GCTGCTGCATTGGGCGCCGGGGGGCAATCTGGCATTCCTGGTTTTGGAGCTCAGGGCTTT
GGGACACAAGGGTTTGGGGCTGCTGGCGTCAATTTTCCAAATGCAGCAGGTCTTCAGGGA
GCTGCAGCATATCAAGGAGGGCCTCCTGGTTTTCAGGGGACACCTGGGTTCCCCACTTCT
GCTGGGTTTCAGGTCGGCCAAGCAGCTTCCCAAACGGGCACAACTGCAGCCGCCACTGGT
GCTGCTGGTGGTTATCAGGCTGGGGCTGCTGGGCAGGGCCAAGTGTCCAATACCCAGATT
GGTGGCACTGGTTTTCAGGGTGGCTATTGA
>TraesCS2A02G526400.1 pep:protein_coding
MAPKKRKADPAAAAGADPAAHHEKPEQKPRVGTIYYPITDDPPEPAADAAAAAALEEEDL
AYDYEEEDVTKLLEPLSREQLVALLRAAAEASPATMAAVRRAAESDPASRKLFVHGLGWG
AGVEDLRSAFSRFGELEDCRVITDKQSGKSKGYGFVLYQSRTSALRALRRPQLDIGGRLA
FCHLAASGPAPPASQSHNPSSNANASSGTTNNNAPASSSSLPDNMQRKIFVGNVHADVDV
NRLYEYFSQFGEIEEGPLGFDKSTGKPKGFALFVYKSVDSARRALEEPMRNFDGKMLNVQ
KAIDGRTKGSSGSNSSANNANATAASTQMTMPSIAAINPYDPSAYGAAAVHDMGFAQQAA
LLGMGAQQQAFAQPNTAMLAMMAAAMQNPAMLASLNPAFAAAALGAGGQSGIPGFGAQGF
GTQGFGAAGVNFPNAAGLQGAAAYQGGPPGFQGTPGFPTSAGFQVGQAASQTGTTAAATG
AAGGYQAGAAGQGQVSNTQIGGTGFQGGY
>TraesCS2D02G529100.1 cds:protein_coding
ATGGCGCCGAAGAAGCGGAAGGCGGATCCGGCGGCGGCCGCCGGCGCCGACCCCGCCGCC
CACCACGAGAAGCCCGAGCAGAAGCCCCGCGTCGGGACCATCTACTACCCCATCACCGAC
GACCCCCCGGAGCCGGCCGCGGACGCCGCCGCCGCCGCCGCTCTGGAGGACGAGGACCTC
GCCTACGACTACGAGGAGGAGGACGTCACCAAGCTGCTCGAGCCGCTCTCCCGGGAGCAG
CTCGTCGCGCTGCTCCGCGCGGCCGCCGAGGCCAGCCCCGCCACCATGGCGGCCGTGCGC
CGCGCGGCCGAGTCCGACCCCGCCAGCAGGAAGCTCTTCGTGCACGGCCTCGGCTGGGGC
GCCGGCGTCGAGGACCTCCGCTCCGCCTTCTCCCGCTTCGGCGAGCTCGAGGACTGCCGC
GTCATCACGGACAAGCAGTCCGGCAAGTCCAAGGGCTACGGCTTCGTCCTCTACCAGTCC
CGCACCTCGGCGCTCCGCGCCCTCCGCCGCCCCCAGCTCGAAATCGGCGGCCGCCTCGCC
TTCTGCCACCTCGCCGCCTCGGGCCCCGCTCCCCCGGCCTCCCAGTCCCAGAACCCTAGC
TCCAACGCCAACGCCAGCTCGGGCGCCACCAACAACAGCGCCCCCGCTTCCTCCTCCTCG
CTGCCTGACAACATGCAGCGCAAGATCTTTGTTGGCAACGTGCACGCTGATGTTGATGTA
AATCGCCTCTATGAGTACTTCTCGCAGTTTGGTGAGATTGAAGAGGGGCCGCTGGGCTTT
GACAAGAGCACCGGCAAGCCCAAGGGGTTTGCGCTGTTCGTTTACAAGTCTGTGGACAGT
GCTCGCCGTGCCCTGGAGGAGCCTATGAGGAATTTTGATGGCAAGATGCTCAATGTGCAG
AAGGCCATAGATGGGAGGACAAAGGGCTCATCTGGGTCGAACTCGAATGCTAACAATGCC
AATGCCACCGCTGCTTCTACACAAATGACCGTGCCCTCTATTGCCGCCATTAATCCATAT
GATCCATCAGCGTATGGTGCCACTGCTGTTCATGACATGGGGTTCGCCCAGCAAGCTGCC
TTGCTGGGGATGGGTGCACAGCAGCAAGCATTTGCGCAGCCCAATACTGCAATGCTGGCC
ATGATGGCAGCCGCGATGCAGAACCCAGCCATGCTTGCATCGCTAAATCCAGCTTTTGCT
GCTGCTGCATTGGGCGCCGGGGGGCAAGCTGGCATTCCTGGTTTTGGAGCTCAGGGCTTT
GGGACACAAGGGTTTGGGGCTGCTGGCGTCAATTTTCCAAATGCAGCAGGTCTTCAGGGA
GCTGCAGCATATCAAGGAGGGCCTCCTGGTTTTCAGGGGACACCTGGGTTCCCCACTTCT
GCTGGGTTTCAGGTCGGCCAAGCAGCTTCCCAAACGGGCACTACTGCAGCGGCCACTGGT
GCTGCTGGTGGTTATCAGGCTGGGGCTGCTGGGCAGGGCCAAGTGTCCAATACCCAGATT
GGTGGCACTGGTTTTCAGGGTGGCTATTGA
>TraesCS2D02G529100.1 pep:protein_coding
MAPKKRKADPAAAAGADPAAHHEKPEQKPRVGTIYYPITDDPPEPAADAAAAAALEDEDL
AYDYEEEDVTKLLEPLSREQLVALLRAAAEASPATMAAVRRAAESDPASRKLFVHGLGWG
AGVEDLRSAFSRFGELEDCRVITDKQSGKSKGYGFVLYQSRTSALRALRRPQLEIGGRLA
FCHLAASGPAPPASQSQNPSSNANASSGATNNSAPASSSSLPDNMQRKIFVGNVHADVDV
NRLYEYFSQFGEIEEGPLGFDKSTGKPKGFALFVYKSVDSARRALEEPMRNFDGKMLNVQ
KAIDGRTKGSSGSNSNANNANATAASTQMTVPSIAAINPYDPSAYGATAVHDMGFAQQAA
LLGMGAQQQAFAQPNTAMLAMMAAAMQNPAMLASLNPAFAAAALGAGGQAGIPGFGAQGF
GTQGFGAAGVNFPNAAGLQGAAAYQGGPPGFQGTPGFPTSAGFQVGQAASQTGTTAAATG
AAGGYQAGAAGQGQVSNTQIGGTGFQGGY
>TraesCS2B02G556700.1 cds:protein_coding
ATGGCGCCGAAGAAGCGGAAGGCGGATCCGGCGGCGGCGGCCGCCGCCGACCCCGCCGCC
CACCACGAGAAGCCCGAGCAGAAGCCCCGCGTCGGGACCATCTACTACCCCATCACCGAC
GACCCCCCGGAGCCGGCCGCGGACGCCGCCGCCGCCGCCGCCCTGGTGGAGGAGGACCTC
GCCTACGACTACGAGGAGGAGGACGTCACCAAGCTGCTCGAGCCGCTCTCCCGGGAGCAG
CTCGTCGCGCTGCTCCGCGCGGCCGCCGAGGCCAGCCCCGCCACCATGGCGGCCGTGCGC
CGCGCGGCCGAGTCCGACCCCGCCAGCAGGAAGCTCTTCGTGCACGGCCTCGGCTGGGGC
GCCGGGGTCGAGGACCTCCGCTCCGCCTTCTCCCGCTTCGGCGAGCTCGAGGACTGCCGC
GTCATCACGGACAAGCAGTCCGGCAAGTCCAAGGGCTACGGCTTCGTCCTCTACCAGTCC
CGCACCTCGGCGCTCCGCGCCCTCCGCCGCCCCCAGCTCGAAATCGGCGGCCGCCTCGCC
TTCTGCCACCTCGCCGCCTCGGGCCCCGCTCCCCCGGCCTCCCACTCCCAGAACCCTAGC
TCCAACGCCAACGCCGGCTCGGGTGCCGCCAACAACAGCGCCCCCGCTTCCTCCTCCTCG
CTGCCTGACAACATGCAGCGCAAGATCTTTGTTGGCAACGTGCACGCTGATGTTGATGTA
AATCGCCTCTATGAGTACTTCTCGCAGTTTGGTGAGATTGAAGAGGGGCCGCTGGGCTTT
GACAAGAGCACCGGCAAGCCGAAGGGGTTTGCGCTGTTTGTTTACAAGTCTGTGGACAGT
GCTCGCCGCGCCCTGGAGGAGCCTATGAGGAATTTTGATGGCAAGATGCTCAATGTGCAG
AAGGCCATAGATGGGAGGGCAAAGGGCTCATCCGGGTCGAACTCCAGTGCTAACAATGCC
AATGCCACCGCTGCTTCTACACAAATGACTGTGCCCTCTATTGCCGCCATTAATCCATAT
GATCCATCAGCATATGGTGCCGCTGCTGTTCATGACATGGGGTTCGCCCAGCAAGCTGCC
TTGCTGGGGATGGGTGCACAGCAGCAAGCGTTTGCGCAGCCCAACACTGCAATGCTGGCC
ATGATGGCAGCTGCGATGCAGAACCCAGCCATGCTTGCATCGCTAAATCCAGCTTTTGCT
GCTGCTGCATTGGGCGCCGGGGGGCAAGCTGGCATTCCTGGTTTTGGAGCTCAGGGCTTT
GGGACACAAGGGTTTGGGGCTGCTGGTGTCAATTTTCCAAATGCAGCAGGTCTTCAGGGA
GCTGCAGCATATCAAGGAGGGCCTCCTGGTTTTCAGGGGACACCTGGGTTCCCCACTTCT
GCTGGGTTTCAGGTCGGCCAAGCAGCTTCCCAAACGGGCACTGCTGCAGCGGCCACTGGT
GCTGCTGCTGGTTATCAGGCTGGATCTGCTGGGCAGGGCCAAGTGTCCAACACCCAGATT
GGTGGCACTGGTTTTCAGGGTGGCTATTGA
>TraesCS2B02G556700.1 pep:protein_coding
MAPKKRKADPAAAAAADPAAHHEKPEQKPRVGTIYYPITDDPPEPAADAAAAAALVEEDL
AYDYEEEDVTKLLEPLSREQLVALLRAAAEASPATMAAVRRAAESDPASRKLFVHGLGWG
AGVEDLRSAFSRFGELEDCRVITDKQSGKSKGYGFVLYQSRTSALRALRRPQLEIGGRLA
FCHLAASGPAPPASHSQNPSSNANAGSGAANNSAPASSSSLPDNMQRKIFVGNVHADVDV
NRLYEYFSQFGEIEEGPLGFDKSTGKPKGFALFVYKSVDSARRALEEPMRNFDGKMLNVQ
KAIDGRAKGSSGSNSSANNANATAASTQMTVPSIAAINPYDPSAYGAAAVHDMGFAQQAA
LLGMGAQQQAFAQPNTAMLAMMAAAMQNPAMLASLNPAFAAAALGAGGQAGIPGFGAQGF
GTQGFGAAGVNFPNAAGLQGAAAYQGGPPGFQGTPGFPTSAGFQVGQAASQTGTAAAATG
AAAGYQAGSAGQGQVSNTQIGGTGFQGGY
>Os01t0614500.01 pep:protein_coding
MDPYPKKRKPDENGAAVASSPAAGAAALGLTRDDLLRLVEPLSRDQLADIAATAALASGV
ALDAVRAAADRDPALRKLFVRGLGWETNSDSLRAIFSAFGDLEEAVVITDKSTGRSKGYG
FVTFRHADSAVLALKEPSKKIDGRMTVTQLAAAGAAGGASGGAAGAGGAPAADVSLRKIF
VGNVPADMPSERLLAHFAAYGEIEEGPLGFDKQTGKFRGFALFVYKTPEGAQASLVDSVK
VIDGHQLVCKLAIEGKKGKQSQQQQQQSGPGGAQPPQMLQGGPPDMPGSGLGLGGPQMGA
QYGGPGSLSSYGAFGGVGAGLGGPNPYANLPSSMGGGGAGLGSLGNQMPSGMGGAGAGAY
GPGGLGGGSFGGSSQFGAGGMGAYGGLGMGGASSLYRMQQGSGGLPSGGYGEGNYPLPGP
GFRGQEGGMSPGPGGRAPMYPNVPPYF
>Os08t0320100.01 pep:protein_coding
MAGGKMKEHDGASPAKIFIGGLPKDTTMGTFKEYFGKYGEIVDAVIMKDRFTQKPRGFGF
ITFADPAVVDRVIEDNHVINGKEVEIKRTIPKGAAPLKDFKTKKIFVGGLPSALKEDEFK
EFFSKFGKVVEHEIIRDHSTNRSRGFGFVVFDAEKTVDELLAKKGNMIDLNGSQVEIKKA
EPKKPSNPPHRSFDSEPRGRPHADGYDGLGNSYNYGGSFGPYRSPGSFGTRPGGYSSSYG
PGDYGSGYGAYGGALGGYRGESSLYSSRFGSTYGGSFGGGYAGGSYAGGLGGAYGRDAGG
FGGSSYGPSYDSSSGPGAGVGFGTGGLYGARGGYGSSGAGASGRYHPYAR
>Os04t0636900.02 pep:protein_coding
MAPKKRKADPAESPVASSEAGAGTNHHQETPSSELKPRGTIYFPITDDPPEPSAEGGAEG
EDGAGGDDDEEDIAKLLEPLSREQLVALLRTAAETTPATMAAVRRAAEADPASRKLFVHG
LGWGAGADDLRSAFSRFGELEDCRVISDKQSGRSKGYGFVLFRSRRSALRALRRPQLQIG
GRLAFCHLAASGPAPPTSQSQNPSSNTNANSGAANNAGSASSSQPDNMQRKIFVGNVHAD
VDVDRLYEYFSQFGEIEEGPLGFDKTTGKPKGFALFVYKSVESARRALEEPTRNFDGKML
NVQKAIDGRTKNTPGMNANSNPSGTAASAAAAAAAAQMTAPATAAITPYDASAYGATAVP
DLGYAQQAAMLGLGAQQQAFAQPNAAMLAMMAAAMQNPAMLATLNPAFAAAALGAGGQQV
HAAGIPGFGAQGFGTQGFAAGAAAFPNAAGVQAPPGFQGPPGFQTSAGFQVGQAASQAGT
AAAAAAGAAGYQAAAAGQGQVPGTQIGGAGFQGGF
>Os01t0265800.02 pep:protein_coding
MGKKRKLDSKSPAAARSAAARAAAAAAAAAAAAAVAEPSSQPEALAEDPAPSSQPLGLSS
EGAGERMMSREAGGGEEEEVEEVEVEEEVEVDEDEDGEGEGEEEEEAAERDADSIQALLN
SFPKDQLVELLSAAALSHEDVLTAVHRAADADPALRKIFVHGLGWDATAETLTEAFSAYG
EIEDLRVVTDRATGKCKGYGFILFSRRSGARAALREPQKKIGNRTTACQLASVGPVPPGG
MATNPAPAVAPAPAQLALPPVSEYTQRKIFVSNVGADIDPQKLLQFFSKYGEIEEGPLGL
DKVTGKPKGFALFVYKTLDSAKKALQEPHKQFEGVVLHCQKAIDGPKPNKGGGLGGLYGA
GTSGGRKGAGGYGAHSHSLPGAAVGGHVMPSPVSSLTSLPGVAGGPGVNPALGQALTAIL
ASQGGGLGLNNILGVGANGSGLPNPGASAGLGSSGLPGMPGAGGYLGGYGGGGGYGSTPP
GGPGRNYMGH
>Zm00001eb069130 pep:protein_coding
MAPKKRKADPAESPAAVEAATTNHRHEPASSEPKPRGSIYFPITDDPPEPNAAEEDEDEG
AGDDEDDAEDIVKLLEPLSREQLVALLRTAAEASPATMAAVRRAVEADPASRKLFVHGLG
WGAGAEDLRSAFSRFGELEDCRVISDKQSGRSKGYGFVLFRSRRSALRALNRPQLQIGGR
LAFCHLAASGPAPPAQSQNPISNANPNANSNSTSNASGSSSSQTDNIQRKIFVGNVHADV
DVDRLYEYFAQFGEIEEGPLGFDKNTGRPKGFALFVYKSVESARRALEEPIKNFDGKTLN
VQKAIDGRTKGSSGMNTNTNSNPTTASVVAAQMTAPSSVAISPYDASAYSATVVPDMSFA
QQAAMLGLGAQQQAFTQPNAMLAMIAAMQNPAALGMSPAMLAAMNPAFAAAALGAGGQQA
HTVGLTGFGAQGFGTPSFGAGAAFPNAAGVQAAAAAYQGSGAPPGFQGPPGFQVGQATTQ
TSTAAAAAAAAATAAGYQAGASGQGQVPGSQVGGTGFQGGY
>Zm00001eb358100 pep:protein_coding
MDPFSKKRKPDDNGAVTASPAGGAATLGLTREDVLRLLEPLSRDQLADIAAAAALVSAHA
LDAVRAAADRDPALRKLFIRGLGWETTSDSLRAIFSAYGDLEEAVVITDKSTGRSKGYGF
VTFRHADSAVLALKEPSKKIDGRMTVTQLAAAGSAGGPSVGAPGSGGAPVADVSLRKIFV
GNVPADMSSERLLAHFASYGEIEEGPLGFDKQTGKFRGFALFVYKTPEGAQASLVDSVKV
IDSHQLVCKLAIDGKKGKQGQSQQSGPGNQQQQQQQQMLPGGPQEIQGGLGLGSQMGAQY
GGPGSGMPSFGFGGVGGGFGGPNPYANMPSSMGGGGAGGLGSVGGQVPTGLAGAGGFGPG
GLGGGSFGGSSQFGAAGMGAYGGLGMGGGSMYRMQQGAGGLPAGAFGEGGNYPLPGSGFR
GHDPQGGMSPPGPGGRAPPMYPNVPPYF
>Zm00001eb277380 pep:protein_coding
MAGYGEENQNTMSGYEEEEEEEVEEVEEVYEEEEEEEEEEEEEDGEGEADEGAVASEPAA
MAAETRSVVGGRGLAKAVGNVDTGGEDGRDADSSGGDASGKIFVGGVAWETTEETFTKHF
QKYGAITDSVIMKDKHTRMPRGFGFVTFSDPSVLDRVLEDEHVIDGRTVEVKRTVPKEEM
SSKDGPKTKKIFVGGIPPSLTEDKLKEHFSSYGKVVEHQIMLDHSTGRSRGFGFVTFESE
DAVERVMSEGRMHDLGGKQVEIKKAEPKKPGVGDSSSNGRHSRGGGHRDSYRGSGGNGFS
GNSSGGGYGYSGGYRSTAAAHYGSTAYGAYGRGYGYGGTAGYGLGYGSAYGGSMYGGPYG
AYAAYGGAYGGGAYGAPGGYGAGGYGSYGGAGGMGGGGSAGGRGSSRYHPYGK
>Zm00001eb128200 pep:protein_coding
MGKKRKLEPKSAAGFTPVKASPTTRSATAKAAGLSEVLAPVEATMEKLPQGAGGEDVEEI
EEVEVEEEVEVEEEEEGESDQASIQALLDSFPKDQLVELLRDAAIAHGDVLTTIRRVADA
DPAQRKIFVHGLGWDTTTDTLTEAFGPYGEIEDLKVVTDRNTGKCKGYGFILFRHRSGAR
AALREPQKKIGNRSTACQLASVGPVPGGAPNSAAPAPVQLQLPPVSEYTQRKIFVSNVGA
DIDPQKLLQFFARFGEIEEGPLGLDKVTGKPKGFALFVYKTIESAKKALEEPHKHFEGVM
LHCQKAIDGPKPNKLGGAGGFFGAGASSGGKGFAGYGATSHSLPGTVGIVQPMSPLAPGL
ASLPGGISAAPGVDPALGQALTALLATQQGGGLSFNSILGVGANGSGLPPQGPTGALGGS
SVQGMQGGYMGGYGGSGGYGGASSGGPGRHYMGH
>Zm00001eb431740 pep:protein_coding
MAPKKRKADPAESADAAEAAAGNHRQEPAPSEPKPRATIYFPITDDPPEPAAEEDEEDGA
GEDEDDVEDIGKLLEPLSREQLVALLRTAAETSPATMAAVRRAVESDPASRKLFVHGLGW
GASAEDLRSAFSCFGELEDCRVISDKQSGRSKGYGFVLFRSRRSALRALSRPQLQIGGRL
AFCHLAASGPAPPASQSQNPSSNPNTNANSNSNTTTNASGSSSSQPDNMPRKIFVGNVHA
DVDVDRLYNYFAQFGEIEEGPFGFDKNTGKPKGFALFVYKSVESARRALEEPMKNFDGKT
LNVQKAIDGRTKGSSGTNTNANSNPTTASVAAAAAAAQMTAPATAAISPYDPSAYGATAV
PDMSFAQQAAMLGFGAQQQAFAQPNAMLAMIAAMQNPAALGMTPAMFAAMNPAFAAAALG
AGGQQAQTAGLTGFGAQGFGTQAFGAGGAVFPNAAGVQAATAAYQGGGAPPGFQGPPGFQ
VGQATTQTSTAVAAAGYQAGAAGQGQVPGAQIGGTGFQGGY
>Zm00001eb162020 pep:protein_coding
MDPFSKKRKPDENGAVTASPAGGAATLGLTRDDVIRLLEPLSRDQLADIAAAAALVSSQA
LDAVRAAADRDPALRKLFVRGLGWETTSDSLRAIFSAYGDLEEAVVITDKPTGRSKGYGF
VTFRHADSAVLALKEPSKKIDGRMTVTQLAAAGSAGGPAGGPAGSGGAPVSDVSLRKIFV
GNVPADMASERLLAHFASYGEIEEGPLGFDKQTGKFRGFALFVYKTPEGAQASLVDTVKV
IDGHQLVCKLALDGKKEKQGQSQQPGPGNHQQQQILPGGPQDIQGGLGLGSQMGAQYGVP
GTGMPSFGFGGVGGGFGGPNPYGNMPSSMGGGGAGGLGSMGGQVPSGLASAGAGAFGPGG
LGGGSFGVSSQFGAAGMGAYGGLGIGGGSMYRIQQGAGGLPAGTFGDGGSYPPPGSGFRG
QDPQGGMSPPGPGGRAPPMYPNVPPYF
