# Supplementary material for: Genome-wide identification and analysis of the UBA2 gene family in wheat (Triticum aestivum L.)
Source: BMC Genomics. 2025 Feb 22;26:180. doi: 10.1186/s12864-025-11352-z (PMC11847341; doi:10.1186/s12864-025-11352-z)
Supplement: Supplementary file 3 — Supplementary Material 3 [file 12864_2025_11352_MOESM3_ESM.xlsx]

## Sheet: Sheet1
Table S3. Primers used in this article.
TaUBA2C-F1	ATGGATCCCTTCTCGAAG
TaUBA2C-R222	CAAGGCCGGGTCGCGGTC
TaUBA2C-F448	GCGGCCGCTGGCGCGGCCGGT
TaUBA2C-R1323	TTAGAAATAAGGTGGCAC
TaUBA2C-R525	CAGTGAGACGTCTGCTGA
TaUBA2C-F753	ATCGAGGGGAAGAAGGGGAA
TaUBA2C-CFP-F	agtggtctctgtccagtcct-ATGGATCCCTTCTCGAAGAA
TaUBA2C-CFP-R	ggtctcagcagaccacaagt-GAAATAAGGT GGCACATTGG
