# Supplementary material for: Genome-wide identification and analysis of the UBA2 gene family in wheat (Triticum aestivum L.)
Source: BMC Genomics. 2025 Feb 22;26:180. doi: 10.1186/s12864-025-11352-z (PMC11847341; doi:10.1186/s12864-025-11352-z)
Supplement: Supplementary file 4 — Supplementary Material 4 [file 12864_2025_11352_MOESM4_ESM.xlsx]

## Sheet: Sheet1
Table S2 Ka, Ks, and Ka/Ks values of paralogous UBA2 gene pairs
Paralogous pair		Ka	Ks	Ka/Ks	T（Mya)
TraesCS6A02G187000.1	TraesCS7D02G362200.1	0.123534	1.07004	0.115449	58.7933
TraesCS6D02G173900.1	TraesCS7D02G362200.1	0.142951	1.00783	0.141841	55.375
TraesCS7A02G360900.1	TraesCS7D02G362200.1	0.013611	0.077625	0.175342	4.26512
TraesCS7B02G266900.1	TraesCS7D02G362200.1	0.00477519	0.0492601	0.0969381	2.7066
TraesCS6B02G217500.2	TraesCS7A02G360900.1	0.151607	1.13427	0.13366	62.3227
TraesCS6D02G173900.1	TraesCS7A02G360900.1	0.140561	1.0236	0.13732	56.2419
TraesCS7A02G360900.1	TraesCS7B02G266900.1	0.00946478	0.0960082	0.0985831	5.27517
TraesCS6A02G187000.1	TraesCS7A02G360900.1	0.12144	1.08646	0.111776	59.6957
TraesCS3A02G181900.1	TraesCS3B02G211700.1	0.00793921	0.0415948	0.19087	2.28543
TraesCS3B02G211700.1	TraesCS3D02G186500.1	0.00695024	0.0323738	0.214687	1.77878
TraesCS3A02G181900.1	TraesCS3D02G186500.1	0.0065523	0.0362861	0.180573	1.99374
TraesCS3A02G220400.1	TraesCS3D02G232300.1	0.00831753	0.0497987	0.167023	2.73619
TraesCS3A02G220400.1	TraesCS3B02G250700.1	0.00414795	0.0619822	0.0669217	3.40561
TraesCS3B02G250700.1	TraesCS3D02G232300.1	0.00414652	0.0259641	0.159702	1.4266
TraesCS2A02G526400.1	TraesCS2D02G529100.1	0.0079635	0.0448091	0.177721	2.46204
TraesCS2B02G556700.1	TraesCS2D02G529100.1	0.0106479	0.0446717	0.238359	2.45449
TraesCS2A02G526400.1	TraesCS2B02G556700.1	0.0133278	0.0639535	0.208398	3.51393
