# Supplementary material for: Genome-wide identification and analysis of the UBA2 gene family in wheat (Triticum aestivum L.)
Source: BMC Genomics. 2025 Feb 22;26:180. doi: 10.1186/s12864-025-11352-z (PMC11847341; doi:10.1186/s12864-025-11352-z)
Supplement: Supplementary file 5 — Supplementary Material 5 [file 12864_2025_11352_MOESM5_ESM.xlsx]

## Sheet: Sheet1
Table S3 Ka, Ks, and Ka/Ks values of orthologous UBA2 gene-pairs
Triticum aestivum-Oryza sativa
Orthologs pair		Ka	Ks	Ka/Ks	T（Mya)
TraesCS2A02G526400.1	Os04t0636900-02	0.114975	0.549931	0.209071	30.216
TraesCS2B02G556700.1	Os04t0636900-02	0.111291	0.57385	0.193937	31.5302
TraesCS2D02G529100.1	Os04t0636900-02	0.103844	0.53023	0.195847	29.1335
TraesCS3A02G220400.1	Os01t0614500-01	0.0584175	0.561271	0.104081	30.8391
TraesCS3A02G181900.1	Os01t0265800-01	0.157703	0.551461	0.285973	30.3
TraesCS3B02G250700.1	Os01t0614500-01	0.0561467	0.526258	0.10669	28.9153
TraesCS3B02G211700.1	Os01t0265800-01	0.153034	0.583363	0.26233	32.0529
TraesCS3D02G186500.1	Os01t0265800-01	0.166988	0.533799	0.312829	29.3296
TraesCS3D02G232300.1	Os01t0614500-01	0.0595504	0.561271	0.106099	30.8391
TraesCS7A02G360900.1	Os02t0221500-01	0.134671	0.854071	0.157682	46.927
TraesCS7A02G360900.1	Os06t0566100-01	0.0633837	0.619375	0.102335	34.0316
TraesCS7D02G362200.1	Os02t0221500-01	0.146416	0.856811	0.170885	47.0775
TraesCS7D02G362200.1	Os06t0566100-01	0.0612754	0.600712	0.102005	33.0062
